# Supplementary material for: TBM Hunter: Identify and Score Canonical, Extended, and Unconventional Tankyrase-Binding Motifs in Any Protein
Source: Int J Mol Sci. 2023 Nov 30;24(23):16964. doi: 10.3390/ijms242316964 (PMC10706912; doi:10.3390/ijms242316964)
Supplement: Supplementary file 1 [file ijms-24-16964-s001.zip]

Archive with 1 entries (1 files):
- ijms-2710084-supplementary.pdf
